# Supplementary material for: Quantifying the Functional Gap in Alkaptonuria Through Machine Learning and Clinical Data Integration
Source: Bioengineering (Basel). 2026 May 22;13(6):604. doi: 10.3390/bioengineering13060604 (PMC13295419; doi:10.3390/bioengineering13060604)
Supplement: Supplementary file 1 [file bioengineering-13-00604-s001.zip]

Archive with 1 entries (1 files):
- bioengineering-4305413-supplementary.xlsx
