# Supplementary material for: Quantifying the Functional Gap in Alkaptonuria Through Machine Learning and Clinical Data Integration
Source: Bioengineering (Basel). 2026 May 22;13(6):604. doi: 10.3390/bioengineering13060604 (PMC13295419; doi:10.3390/bioengineering13060604)
Supplement: Supplementary file 1 [file bioengineering-13-00604-s001.zip › bioengineering-4305413-supplementary.xlsx]

## Sheet: Foglio1
Variable name	Description
Patient code	Unique anonymized patient identifier
Gender	Biological sex of the patient
Age	Age of patient
BMI	Body Mass Index
saa (mg/mL)	Serum Amyloid A
chitotriosidase (µmol/h/mL)	Chitotriosidase
AOPP	Advanced Oxidation Protein Products
PSH	Serum protein thiols
CySSP	Protein/cysteine mixed disulphides
CyGlySSP	Protein/cysteinylglycine mixed disulphides
HcySSP	Protein/homocysteine mixed disulphides
GluCySSP	Protein/gamma-glutamylcysteine mixed disulphides
GSSP	Protein/glutathione mixed disulphides
RSSP	S-thiolated proteins
PTI	Protein Thiolation Index
KOOS pain	Knee injury and Osteoarthritis Outcome Score – pain subscale
KOOS symptoms	Knee injury and Osteoarthritis Outcome Score – symptoms subscale
KOOS daily living	Knee injury and Osteoarthritis Outcome Score – activities of daily living subscale
KOOS sport	Knee injury and Osteoarthritis Outcome Score – sport and recreation subscale
KOOS QOL	Knee injury and Osteoarthritis Outcome Score – quality of life subscale
HAQ hapVAS	Global pain measured by visual analogue scale (HAQ-associated pain VAS / hapVAS)
HAQ haqDI	Health Assessment Questionnaire Disability Index
AKUSSI joint pain (%)	AKU Severity Score Index – joint pain component
AKUSSI spinal pain (%)	AKU Severity Score Index – spinal pain component
Schober test (lumbar flexion)	Schober test for lumbar spine flexion / spinal mobility
hip activity	Mean hip activity score derived from right and left hip values
knee activity	Mean knee activity score derived from right and left knee values
